# Supplementary material for: Bacterial efflux pump modulators prevent bacterial growth in macrophages and under broth conditions that mimic the host environment
Source: mBio. 2023 Nov 3;14(6):e02492-23. doi: 10.1128/mbio.02492-23 (PMC10746280; doi:10.1128/mbio.02492-23)
Supplement: Table S1 — Analog testing in SAFIRE. [file mbio.02492-23-s0002.xlsx]

## Sheet: Sheet1
Controls	Structure	CU Name	Smiles	n	Avg Cell # Score	SD	Avg Antibact Score	SD
Rifampicin		Positive Control, 2 μg/mL		24	110.614	14.2964	65.4023	16.3706
DMSO (solvent)		Solvent, 2 μL	CS(=O)C	24	100	ND	98.1269	7
Compound	Structure	CU Name	Smiles	n	25 uM Avg Cell # Score		25 uM Avg Antibacterial Score	SD	5 uM Avg Cell # Score	SD	5 uM Avg Antibacterial Score
EPM30		EPM30	CC(C)(C)c1nc(NC(N)=N)sc1Br	9	66.4095	26.4641	Toxic	10.3828	97.0872	6.04212	91.8853	1.96781
EPM35		EPM35	OC(COc1ccc(Cl)c(Cl)c1)CN1CCC(CC1)Nc1nccc(n1)C(F)(F)F	34	72.2226	50.5239	Toxic		98.1334	21.5522	19.1905	3.43515
EPM43		EPM43	CC1=CC=C(SC2=CC=CC3=NC(N)=NC(N)=C23)C=C1	12	66.8913	18.3413	Toxic		93.3677	16.2772	80.6289	15.1457
CU027		CU027	OC(COC1=CC=C(Cl)C(Cl)=C1)CN1CCOC2(CCOCC2)C1	1	103.969		95.401		57.6302		107.057
CU028		CU028	OC(COC1=CC=C(Cl)C(Cl)=C1)CN1CCC(C1)NC1CC1	2	134.037	51	41.4012	26	84.8728	29	88.3753	1
CU029		CU029	OC(COC1=CC=C(Cl)C(Cl)=C1)CN1CCC(C1)N1CCOCC1	1	145.734		62.6697		75.4123		104.968
CU030		CU030	OC(COC1=CC=C(Cl)C(Cl)=C1)CN1CCCC(C1)N1CCOCC1	1	125.851		44.7308		56.697		102.103
CU031		CU031	CC(C)(C)OC(=O)NC1CCN(CC(O)COC2=CC=C(Cl)C(Cl)=C2)C1	1	140.458		Toxic		87.654		101.969
CU032		CU032	NC1CCN(CC(O)COC2=CC=C(Cl)C(Cl)=C2)C1	3	95.2146	17	21.2998	11	94.7172	26	55.4451	24
CU033		CU033	CC(=O)NC1CCN(CC(O)COC2=CC=C(Cl)C(Cl)=C2)C1	1	109.942		71.9318		78.8711		106.455
CU034		CU034	OC(COC1=CC=CC=C1)CN1CCC(CC1)NC1=NC(=CC=N1)C(F)(F)F	2	57.1139	21	Toxic	13	85.9639	12	99.4851	8
CU035		CU035	OC(COC1=CC=C(Cl)C=C1)CN1CCC(CC1)NC1=NC(=CC=N1)C(F)(F)F	1	133.796		Toxic		106.534		94.996
CU036		CU036	COC1=CC=C(OCC(O)CN2CCC(CC2)NC2=NC(=CC=N2)C(F)(F)F)C=C1	1	120.42		23.8686		54.0628		102.198
CU037		CU037	OC(COC1=CC=C(F)C=C1)CN1CCC(CC1)NC1=NC(=CC=N1)C(F)(F)F	1	116.508		22.5679		73.7667		105.688
CU038		CU038	OC(COC1=CC=C(Cl)C=C1Cl)CN1CCC(CC1)NC1=NC(=CC=N1)C(F)(F)F	1	180.695		Toxic		84.7988		94.6646
CU039		CU039	OC(COC1=CC=C(F)C=C1F)CN1CCC(CC1)NC1=NC(=CC=N1)C(F)(F)F	1	144.616		12.931		89.7385		106.707
CU040		CU040	OC(COC1=CC=CC=C1Cl)CN1CCC(CC1)NC1=NC(=CC=N1)C(F)(F)F	1	114.375		19.0633		83.6462		108.62
CU041		CU041	OC(COC1=CC=C(C=C1)C#N)CN1CCC(CC1)NC1=NC(=CC=N1)C(F)(F)F	1	77.5874		22.7128		85.0721		105.846
CU042		CU042	OC(COC1=CC=C(Cl)C(Cl)=C1)CN1CCC(CC1)NC1=NC=CC=N1	1	89.9003		23.4854		76.5659		104.544
CU043		CU043	OC(COC1=CC=CC=C1)CN1CCC(CC1)NC1=NC=CC=N1	1	107.157		80.5543		69.21		105.549
CU044		CU044	OC(COC1=CC=C(Cl)C=C1)CN1CCC(CC1)NC1=NC=CC=N1	2	99.7496	10	35.6169	16	84.3761	18	91.2846	22
CU045		CU045	OC(COC1=CC=C(F)C=C1)CN1CCC(CC1)NC1=NC=CC=N1	1	108.716		98.7816		85.7867		101.427
CU046		CU046	COC1=CC=C(OCC(O)CN2CCC(CC2)NC2=NC=CC=N2)C=C1	1	173.169		74.8597		74.04		103.455
CU047		CU047	OC(COC1=CC=C(Cl)C=C1Cl)CN1CCC(CC1)NC1=NC=CC=N1	1	141.344		26.0354		71.5175		107.001
CU048		CU048	OC(COC1=CC=C(F)C=C1F)CN1CCC(CC1)NC1=NC=CC=N1	1	159.387		94.7272		85.4574		104.735
CU049		CU049	OC(COC1=CC=CC=C1Cl)CN1CCC(CC1)NC1=NC=CC=N1	1	121.084		61.1865		83.5375		103.598
CU050		CU050	OC(COC1=CC=C(C=C1)C#N)CN1CCC(CC1)NC1=NC=CC=N1	1	112.933		94.6674		102.032		100.525
CU051		CU051	OC(COC1=CC=C(Cl)C(Cl)=C1)CN1CCC(CC1)NC1=NC=CS1	1	105.295		45.1838		123.082		58.291
CU052		CU052	OC(COC1=CC=CC=C1)CN1CCC(CC1)NC1=NC=CS1	1	165.461		93.4422		109.508		106.068
CU053		CU053	OC(COC1=CC=C(Cl)C=C1)CN1CCC(CC1)NC1=NC=CS1	1	140.004		41.7848		126.9		101.101
CU054		CU054	COC1=CC=C(OCC(O)CN2CCC(CC2)NC2=NC=CS2)C=C1	1	95.6348		74.2308		97.7896		91.4095
CU055		CU055	OC(COC1=CC=C(Cl)C(Cl)=C1)CN1CCCN(CC1)C1=NC=CC(=N1)C(F)(F)F	1	99.0607		Toxic		76.5028		Toxic
CU057		CU057	CNC(=O)C1CCN(CC(O)COC2=CC=C(Cl)C(Cl)=C2)CC1	1	88.7547		93.0284		84.8447		101.361
CU058		CU058	CN(C)C(=O)C1CCN(CC(O)COC2=CC=C(Cl)C(Cl)=C2)CC1	1	81.3736		72.0356		84.8732		104.041
CU059		CU059	CCN(CC)C(=O)C1CCN(CC(O)COC2=CC=C(Cl)C(Cl)=C2)CC1	1	88.1926		46.2561		104.954		97.2543
CU060		CU060	OC(COC1=CC=C(Cl)C(Cl)=C1)CN1CCC(CC1)N1CCCC1=O	1	98.6289		82.514		100.17		98.4364
CU061		CU061	OC(COC1=CC=C(Cl)C(Cl)=C1)CN1CCN(CC1)C1=NC=CC(=N1)C(F)(F)F	1	101.363		Toxic		73.5644		Toxic
CU062		CU062	OC(COC1=CC=C(Cl)C(Cl)=C1)CN1CCC(CC1)C(=O)N1CCCC1	1	144.673		47.7351		103.009		94.9243
CU063		CU063	CC(=O)NC1CCN(CC(O)COC2=CC=C(Cl)C(Cl)=C2)CC1	1	118.842		78.188		107.189		102.308
CU064		CU064	CN(C1CCN(CC(O)COC2=CC=C(Cl)C(Cl)=C2)CC1)C(C)=O	1	81.9977		89.5667		85.8478		106.441
CU065		CU065	NC(=O)C1CCN(CC(O)COC2=CC=C(Cl)C(Cl)=C2)C1	1	87.3392		90.4627		79.6189		106.111
CU066		CU066	NC(=O)[C@H]1CC[C@H](C1)NCC(O)COC1=CC=C(Cl)C(Cl)=C1	1	86.2359		100.137		91.0142		102.96
CU067		CU067	NC(=O)N1CCN(CC(O)COC2=CC=C(Cl)C(Cl)=C2)CC1	1	88.4645		100.715		79.2986		103.705
CU068		CU068	OC(COC1=CC=C(Cl)C(Cl)=C1)CN1CCC(C1)NC(=O)C1=CC=CC=C1	1	48.6662		Toxic		80.3683		20.3722
CU069		CU069	CC(C)C(=O)NC1CCN(CC(O)COC2=CC=C(Cl)C(Cl)=C2)C1	1	94.0085		52.399		95.5362		95.418
CU070		CU014, CU070	OC(CNCCNC1=NC=CC(=N1)C(F)(F)F)COC1=CC=C(Cl)C(Cl)=C1	1	65.2753		Toxic		49.3012		Toxic
CU071		CU071	CC(=O)N(CCNC1=NC(=CC=N1)C(F)(F)F)CC(O)COC1=CC=C(Cl)C(Cl)=C1	1	56.0164		Toxic		62.1875		84.8917
CU072		CU072	CC(C)N(CCNC1=NC(=CC=N1)C(F)(F)F)CC(O)COC1=CC=C(Cl)C(Cl)=C1	1	93.8558		Toxic		61.6128		Toxic
CU073		CU073	OC(COC1=CC=C(Cl)C(Cl)=C1)CN1CCC(CC1)C(O)=O	1	139.635		101.316		99.9857		101.72
CU074		CU074	CCC1=CC=C(OCC(O)CN2CCC(CC2)NC2=NC=CC(=N2)C(F)(F)F)C=C1	1	113.78		Toxic		71.1973		10.1518
CU075		CU075	COC(=O)C1=CC=C(OCC(O)CN2CCC(CC2)NC2=NC=CC(=N2)C(F)(F)F)C=C1	1	56.0507		Toxic		86.1255		68.1439
CU076		CU076	CC(=O)NC1=CC=C(OCC(O)CN2CCC(CC2)NC2=NC=CC(=N2)C(F)(F)F)C=C1	1	85.7783		102.973		78.8077		102.02
CU077		CU077	OC(COC1=CC=C(C=C1)C1=CC=CC=C1)CN1CCC(CC1)NC1=NC=CC(=N1)C(F)(F)F	1	113.727		Toxic		35.2149		11.1743
CU078		CU078	OC(COC1=CC=C2C=CC=CC2=C1)CN1CCC(CC1)NC1=NC=CC(=N1)C(F)(F)F	1	133.046		Toxic		87.2327		7.50242
CU079		CU079	OC(COC1=CC=CC2=C1C=CC=C2)CN1CCC(CC1)NC1=NC=CC(=N1)C(F)(F)F	1	88.629		Toxic		86.1469		6.40962
CU080		CU080	OC(COC1=CC=C2OCOC2=C1)CN1CCC(CC1)NC1=NC=CC(=N1)C(F)(F)F	1	90.8854		7.40373		85.8736		96.3203
CU081		CU081	COC1=CC(OCC(O)CN2CCC(CC2)NC2=NC=CC(=N2)C(F)(F)F)=CC=C1	1	92.5766		16.925		93.5919		101.634
CU082		CU082	OC(COC1=CC=CC(=C1)C#N)CN1CCC(CC1)NC1=NC=CC(=N1)C(F)(F)F	1	85.0659		18.7505		89.128		99.5719
CU083		CU083	OC(COC1=CC=CC=C1)CN1CCC(C1)NC1=NC=CC(=N1)C(F)(F)F	1	95.313		31.6923		89.4515		100.345
CU084		CU084	OC(COC1=C(Cl)C=CC=C1)CN1CCC(C1)NC1=NC=CC(=N1)C(F)(F)F	1	46.1622		Toxic		95.7128		92.8738
CU085		CU085	OC(COC1=CC(Cl)=CC=C1)CN1CCC(C1)NC1=NC=CC(=N1)C(F)(F)F	1	32.6033		Toxic		92.2385		46.7442
CU086		CU086	OC(COC1=CC=C(Cl)C=C1)CN1CCC(C1)NC1=NC=CC(=N1)C(F)(F)F	1	26.9866		Toxic		88.636		70.5966
CU087		CU087	OC(COC1=C(Cl)C=C(Cl)C=C1)CN1CCC(C1)NC1=NC=CC(=N1)C(F)(F)F	1	78.2319		Toxic		97.6648		36.4408
CU088		CU088	OC(COC1=CC(Cl)=CC(Cl)=C1)CN1CCC(C1)NC1=NC=CC(=N1)C(F)(F)F	1	98.2317		Toxic		100.945		21.9821
CU089		CU089	OC(COC1=CC(Cl)=C(Cl)C=C1)CN1CCC(C1)NC1=NC=CC(=N1)C(F)(F)F	1	90.8946		Toxic		100.777		30.0188
CU090		CU090	CCOC(=O)C1=CC=CC(OCC(O)CN2CCC(C2)NC2=NC=CC(=N2)C(F)(F)F)=C1	1	48.2907		Toxic		90.8373		70.2144
CU091		CU091	COC(=O)C1=CC=C(OCC(O)CN2CCC(C2)NC2=NC=CC(=N2)C(F)(F)F)C=C1	1	94.7937		9.51532		89.1514		96.6407
CU092		CU092	OC(COC1=CC(=CC=C1)C(F)(F)F)CN1CCC(C1)NC1=NC=CC(=N1)C(F)(F)F	1	72.0864		Toxic		86.4416		41.4114
CU093		CU093	OC(COC1=C(C=CC=C1)C#N)CN1CCC(C1)NC1=NC=CC(=N1)C(F)(F)F	1	78.9046		58.2273		93.0246		102.389
CU094		CU094	OC(COC1=CC=C(C=C1)C#N)CN1CCC(C1)NC1=NC=CC(=N1)C(F)(F)F	1	71.2314		40.9074		91.0511		104.918
CU095		CU095	COC1=C(OCC(O)CN2CCC(C2)NC2=NC=CC(=N2)C(F)(F)F)C=CC=C1	1	83.4147		42.8002		88.3752		100.236
CU096		CU096	COC1=CC=C(OCC(O)CN2CCC(C2)NC2=NC=CC(=N2)C(F)(F)F)C=C1	1	91.8355		29.2561		74.056		102.893
CU097		CU097	OC(COC1=CC=C(F)C=C1)CN1CCC(C1)NC1=NC=CC(=N1)C(F)(F)F	1	95.1074		6.43679		94.5772		99.5472
CU098		CU098	OC(COC1=C(F)C=C(F)C=C1)CN1CCC(C1)NC1=NC=CC(=N1)C(F)(F)F	1	88.1088		11.9983		88.8538		92.325
CU099		CU099	OC(COC1=CC2=C(OCO2)C=C1)CN1CCC(C1)NC1=NC=CC(=N1)C(F)(F)F	1	101.652		25.3395		76.7379		104.224
CU100		CU100	CC(=O)NC1=CC=CC(OCC(O)CN2CCC(C2)NC2=NC=CC(=N2)C(F)(F)F)=C1	1	95.5614		110.167		79.5235		105.276
CU101		CU101	OC(COC1=CC(Cl)=CC(Cl)=C1)CN1CCC(CC1)NC1=NC=CC(=N1)C(F)(F)F	1	73.0899		Toxic		71.4663		8.87796
CU102		CU102	OC(COC1=CC(Cl)=CC=C1)CN1CCC(CC1)NC1=NC=CC(=N1)C(F)(F)F	1	51.3034		Toxic		82.227		18.2903
CU103		CU103	OC(COC1=CC(=CC=C1)C(F)(F)F)CN1CCC(CC1)NC1=NC=CC(=N1)C(F)(F)F	1	71.4278		Toxic		82.0927		8.99958
CU104		CU104	CCOC(=O)C1=CC=CC(OCC(O)CN2CCC(CC2)NC2=NC=CC(=N2)C(F)(F)F)=C1	1	61.3275		Toxic		97.5288		13.2992
CU105		CU105	OC(COC1=CC=CC=C1F)CN1CCC(CC1)NC1=NC=CC(=N1)C(F)(F)F	1	97.8707		14.4096		79.1607		102.315
CU106		CU106	OC(COC1=CC=CC=C1C(F)(F)F)CN1CCC(CC1)NC1=NC=CC(=N1)C(F)(F)F	1	43.7756		Toxic		78.5438		8.04265
CU107		CU107	OC(COC1=CC=CC(Br)=C1)CN1CCC(CC1)NC1=NC=CC(=N1)C(F)(F)F	1	40.723		Toxic		90.2378		10.376
CU108		CU108	CC1=CC(OCC(O)CN2CCC(CC2)NC2=NC=CC(=N2)C(F)(F)F)=CC=C1	1	26.9254		Toxic		93.8358		28.0012
CU109		CU109	OC(COC1=C(Cl)C=CC=C1Cl)CN1CCC(CC1)NC1=NC=CC(=N1)C(F)(F)F	1	43.8404		Toxic		74.4397		55.9527
CU110		CU110	FC(F)(F)C1=NC(NC2CCN(CC2)C(=O)CCOC2=CC(Cl)=C(Cl)C=C2)=NC=C1	1	27.3197		Toxic		79.0434		107.304
CU111		CU111	FC(F)(F)C1=NC(NC2CCN(C2)C(=O)CCOC2=CC(Cl)=C(Cl)C=C2)=NC=C1	1	47.0297		104.328		86.3619		105.93
CU112		CU112	OC(COC1=CC=CC=C1C(F)(F)F)CN1CCC(C1)NC1=NC=CC(=N1)C(F)(F)F	1	59.1547		Toxic		87.6883		47.4335
CU113		CU113	OC(COC1=CC=CC(Br)=C1)CN1CCC(C1)NC1=NC=CC(=N1)C(F)(F)F	1	48.9692		Toxic		91.6515		68.0796
CU114		CU114	CC1=CC(OCC(O)CN2CCC(C2)NC2=NC=CC(=N2)C(F)(F)F)=CC=C1	1	146.143		5.56824		99.3321		96.4595
CU115		CU115	OC(COC1=C(Cl)C=CC=C1Cl)CN1CCC(C1)NC1=NC=CC(=N1)C(F)(F)F	1	59.1455		Toxic		93.4673		98.6676
CU116		CU116	OC(COC1=CC=CC2=C1C=CN2)CN1CCC(CC1)NC1=NC=CC(=N1)C(F)(F)F	1	94.3943		6.4078		98.8168		89.8389
CU117		CU117	OC(COC1=CC=C2C=CNC2=C1)CN1CCC(CC1)NC1=NC=CC(=N1)C(F)(F)F	1	74.2185		Toxic		65.9568		3.64801
CU118		CU118	OC(COC1=NSN=C1)CN1CCC(CC1)NC1=NC=CC(=N1)C(F)(F)F	1	124.423		80.1311		89.113		101.572
CU119		CU119	OC(COC1=CC(F)=CC(Br)=C1)CN1CCC(CC1)NC1=NC=CC(=N1)C(F)(F)F	1	49.6045		Toxic		72.3719		12.8845
CU120		CU120	OC(COC1=CC=C(Cl)C=C1Br)CN1CCC(CC1)NC1=NC=CC(=N1)C(F)(F)F	1	46.2826		Toxic		73.7513		13.2008
CU121		CU121	OC(COC1=CC=C(Cl)C=C1Cl)CN1CCC(C1)NC1CC1	1	88.6805		11.202		89.2957		73.2296
CU122		CU122	CN(CC(O)COC1=CC(Cl)=C(Cl)C=C1)C1CCOC1	1	73.8862		81.1706		80.9353		102.332
CU123		CU123	CCN(CC(O)COC1=CC(Cl)=C(Cl)C=C1)CC1CCOC1	1	84.233		28.036		85.4364		98.143
CU124		CU124	OC(COC1=CC(Cl)=C(Cl)C=C1)CN1CCC(F)(F)C1	1	70.8309		85.4267		79.6782		102.476
CU125		CU125	OC(COC1=CC(Cl)=C(Cl)C=C1)CN1CCC(F)C1	1	86.2086		72.6372		81.4875		102.008
CU126		CU126	CO[C@H]1CCN(CC(O)COC2=CC(Cl)=C(Cl)C=C2)C1	1	85.7919		46.824		81.1079		98.5475
CU127		CU127	CO[C@@H]1CCN(CC(O)COC2=CC(Cl)=C(Cl)C=C2)C1	1	85.2623		46.115		91.5662		97.4586
CU128		CU128	COCC1CCCN1CC(O)COC1=CC(Cl)=C(Cl)C=C1	1	85.3987		31.7613		85.0519		97.8692
CU129		CU129	OC(COC1=CC(Cl)=C(Cl)C=C1)CN1CCC2(C1)CCOCC2	1	87.9518		38.7105		99.9926		94.5643
CU130		CU130	CN(CC(O)COC1=CC(Cl)=C(Cl)C=C1)CC1=NN=C(C)O1	1	72.8946		84.8712		100.436		98.4627
CU131		CU131	CN(CC(O)COC1=CC(Cl)=C(Cl)C=C1)CC1=NC(C)=NO1	1	80.3008		86.1125		88.0837		101.127
CU132		CU132	OC(CNC1(CC1)C1=CC=CC=C1)COC1=CC(Cl)=C(Cl)C=C1	1	39.4936		Toxic		81.8716		101.734
CU133		CU133	OC(CNCC1=CC=CC2=C1C=CC=C2)COC1=CC(Cl)=C(Cl)C=C1	1	92.0542		Toxic		83.5298		59.8624
CU134		CU134	OC(CNCC1=CC=C2OC(F)(F)OC2=C1)COC1=CC(Cl)=C(Cl)C=C1	1	91.1616		Toxic		83.8402		61.3288
CU135		CU135	CC1=C(C)C=C(CNCC(O)COC2=CC(Cl)=C(Cl)C=C2)S1	1	103.228		Toxic		75.018		52.1021
CU136		CU136	OC(COC1=CC(Cl)=C(Cl)C=C1)CN1CC2=C(C1)C=CC=C2	1	63.2632		59.8592		83.3047		101.609
CU137		CU137	O[C@H](COC1=CC=C(Cl)C(Cl)=C1)CN1CCC(CC1)NC1=NC=CC(=N1)C(F)(F)F	1	67.2674		Toxic		91.4495		5.37244
CU138		CU138	O[C@@H](COC1=CC=C(Cl)C(Cl)=C1)CN1CCC(CC1)NC1=NC=CC(=N1)C(F)(F)F	1	74.9338		Toxic		84.8853		6.89042
CU139		CU139	OC(COC1=CC=CC=C1F)CN1CCC(C1)NC1=NC=CC(=N1)C(F)(F)F	1	73.0035		28.3291		95.0168		98.9132
CU140		CU140	OC(COC1=CC=C(Cl)C=C1)CN1CCC(C1)NC1CC1	1	130.422		72.8676		121.795		86.6672
CU141		CU141	OC(COC1=CC=CC=C1Cl)CN1CCC(C1)NC1CC1	1	136.98		78.784		116.491		81.3438
CU142		CU142	CN(C)C1CCN(CC(O)COC2=CC=C(Cl)C(Cl)=C2)C1	1	112.619		47.207		103.573		76.9466
CU143		CU143	CN(CC(O)COC1=CC(Cl)=C(Cl)C=C1)C1CCNC1	1	116.722		54.8235		112.616		83.6898
CU144		CU144	NC1CCCN(CC(O)COC2=CC=C(Cl)C(Cl)=C2)C1	1	105.269		29.0392		99.0966		62.8242
CU145		CU145	OC(COC1=CC=C(Cl)C(Cl)=C1)CN1CCCNCC1	1	120.146		39.2508		94.0539		69.1317
CU146		CU146	ClC1=C(Cl)C=C(OCC2CN(C3CCNC3)C(=O)O2)C=C1	1	117.235		51.0493		94.8334		89.0562
CU147		CU147	CSC1=CC=C(OCC(O)CN2CCC(CC2)NC2=NC=CC(=N2)C(F)(F)F)C=C1	1	43		Toxic		121.153		71.8733
CU148		CU148	CC1=CC(OCC(O)CN2CCC(CC2)NC2=NC=CC(=N2)C(F)(F)F)=C(Cl)C=C1	1	38.8335		Toxic		123.284		48.4297
CU149		CU149	OC(COC1=CC=C(Cl)C(Cl)=C1)CN1CCC2(CCN2)C1	1	108.107		53.1424		127.585		73.2542
CU150		CU150	NC1CN(CC(O)COC2=CC=C(Cl)C(Cl)=C2)C1	1	111.807		29.6924		112.22		59.5132
CU150		CU150	NC1CN(CC(O)COC2=CC=C(Cl)C(Cl)=C2)C1	1	143.308		54.8107		118.475		76.5068
CU151		CU151	NC1CCN(CC(O)COC2=CC=CC=C2)C1	1	147.342		90.954		128.277		107.612
CU152		CU152	COC1=CC=C(OCC(O)CN2CCC(N)C2)C=C1	1	141.635		91.3278		115.56		103.472
CU153		CU153	NC1CCN(CC(O)COC2=CC=C(F)C=C2)C1	1	130.883		85.0619		102.69		106.348
CU154		CU154	NC1CCN(CC(O)COC2=CC=C(C=C2)C#N)C1	1	122.553		111.066		98.7488		111.843
CU155		CU155	OC(CNCC1=CSC(Cl)=C1)COC1=CC(Cl)=C(Cl)C=C1	1	78.3332		Toxic		95.1139		106.562
CU156		CU156	OC(COC1=CC(Cl)=C(Cl)C=C1)CN1CCN2C=NN=C2C1	1	124.428		107.102		97.2047		110.38
CU157		CU157	OC(COC1=CC(Cl)=C(Cl)C=C1)CN1CCN2C([3F])=NN=C2C1	1	106.172		108.543		108.736		114.856
CU158		CU158	OC(COC1=CC(Cl)=C(Cl)C=C1)CN1CCC(CC1)OC1=NC=CC=N1	1	103.259		60.6294		106.321		109.568
CU159		CU159	OC(CNC1CC2=C(C1)C=CC=C2)COC1=CC(Cl)=C(Cl)C=C1	1	96.5832		Toxic		117.211		102.059
CU160		CU160	NC1CCN(C[C@H](O)COC2=CC=C(Cl)C(Cl)=C2)C1	1	128.851		34.8995		136.962		51.1946
CU161		CU161	NC1CCN(C[C@@H](O)COC2=CC=C(Cl)C(Cl)=C2)C1	1	112.911		32.9028		137.556		55.0451
CU162		CU162	CNC1CCN(C[C@H](O)COC2=CC=C(Cl)C(Cl)=C2)C1	1	125.936		45.9218		124.489		67.5256
CU163		CU163	CNC1CCN(C[C@@H](O)COC2=CC=C(Cl)C(Cl)=C2)C1	1	111.363		47.0701		101.243		65.22
CU164		CU164	OC(COC1=CC=C(Cl)C(Cl)=C1)CN1CCC(O)CC1	1	126.296		82.4021		97.8613		106.238
CU165		CU165	NC1CCN(CC(O)COC2=CC=C(Cl)C=C2)C1	1	109.285		31.826		104.955		63.2712
CU166		CU166	NC1CCN(CC(O)COC2=C(Cl)C=C(Cl)C=C2)C1	1	107.734		18.9448		104.606		43.7919
CU167		CU167	NC1CCN(CC(O)COC2=C(F)C=C(F)C=C2)C1	1	112.807		58.1404		109.283		74.94
CU168		CU168	CCOC(=O)C1=CC=CC(OCC(O)CN2CCC(N)C2)=C1	1	111.256		55.4199		100.634		73.1927
CU169		CU169	OC(COC1=CC(F)=C(F)C=C1)CN1CCC(CC1)NC1=NC=CC(=N1)C(F)(F)F	1	90.6058		5.82691		106.221		84.1395
CU170		CU170	OC(COC1=CC(F)=C(F)C=C1)CN1CCC(CC1)NC1=NC=CC=N1	1	106.951		106.919		100.314		109.142
CU171		CU171	NC1CCN(CC(O)COC2=CC(F)=C(F)C=C2)CC1	1	96.2354		45.069		108.442		61.3846
CU172		CU172	NC1CCN(CC(O)COC2=CC(F)=C(F)C=C2)C1	1	102.867		56.7789		107.853		69.9524
CU173		CU173	NC1CCN(CC(O)COC2=CC(Cl)=C(Cl)C=C2)CC1	1	42.5279		30.1252		98.3273		20.0249
CU174		CU174	OC(CNC1CCNCC1)COC1=CC(Cl)=C(Cl)C=C1	1	97.4895		17.6756		97.6123		40.2247
CU175		CU175	CN(CC(O)COC1=CC(Cl)=C(Cl)C=C1)C1CCN(C)C1	1	95.4704		22.105		107.829		65.1183
CU176		CU176	CNC1CCN(CC(O)COC2=CC(F)=C(F)C=C2)C1	1	110.773		58.2815		102.191		82.6778
CU177		CU177	CN(CC(O)COC1=CC(Cl)=C(Cl)C=C1)C1CCNCC1	1	95.6155		16.3903		101.42		44.9685
CU178		CU178	CN(CC(O)COC1=CC(F)=C(F)C=C1)C1CCNCC1	1	96.8462		50.817		98.5086		72.1432
CU179		CU179	OC(COC1=CC(Cl)=C(Cl)C=C1)CN1CCC(CC1)N1C=CN=C1	1	91.4686		18.663		98.084		35.5485
CU180		CU180	OC(COC1=CC=C(Cl)C(Cl)=C1)CN1CCN(CC1)C1CCOC1	1	99.7141		81.5421		96.085		106.123
CU181		CU181	OC(COC1=CC=C(Cl)C(Cl)=C1)CN1CCN(CC1)C1COC1	1	101.316		93.9303		100.241		109.499
CU182		CU182	OC(COC1=CC=C(Cl)C(Cl)=C1)CN1CCN(CC1)C1CC1	1	101.214		72.8063		101.878		104.509
CU183		CU183	OC(COC1=CC=C(Cl)C(Cl)=C1)CN1CCN(CC2CC2)CC1	1	104.973		24.6713		103.441		91.9212
CU184		CU184	OC(COC1=CC=C(Cl)C(Cl)=C1)CN1CCNC(=O)C1	1	97.2593		102.157		90.5716		102.852
CU185		CU185	OC(COC1=CC(Cl)=C(Cl)C=C1)CN1CCC(CC1)N1CCOCC1	1	125.419		76.1461		120.24		86.5959
CU186		CU186	OC(COC1=CC=CC2=NC=CC=C12)CN1CCC(CC1)NC1=NC(=CC=N1)C(F)(F)F	1	71.7462		9.12773		120.874		100.897
CU187		CU187	NC1CCN(CC(O)COC2=CC=C(Cl)C=C2)CC1	1	98.1426		23.8508		121.11		25.4193
CU188		CU188	NC1CCN(CC(O)COC2=CC=CC(Cl)=C2)CC1	1	110.787		25.2257		109.631		32.7708
CU189		CU189	NC1CCN(CC(O)COC2=CC=CC=C2Cl)CC1	1	108.977		48.5338		106.997		60.9223
CU190		CU190	NC1CCN(CC(O)COC2=CC=C(Cl)C=C2Cl)CC1	1	86.7994		21.2513		100.89		24.0634
CU191		CU191	NC1CCN(CC(O)COC2=CC(Cl)=CC(Cl)=C2)CC1	1	14.9266		Toxic		100.264		13.7367
CU192		CU192	NC1CCN(CC(O)COC2=C(Cl)C=CC=C2Cl)CC1	1	91.8611		30.2434		95.8793		51.8211
CU193		CU193	N[C@@H]1CCN(CC(O)COC2=CC(Cl)=C(Cl)C=C2)C1	1	98.309		14.2648		99.8223		28.39
CU194		CU194	N[C@H]1CCN(CC(O)COC2=CC(Cl)=C(Cl)C=C2)C1	1	102.769		11.5222		100.409		18.4882
CU195		CU195	ClC1=CC=C(OCC2CN(C(=O)O2)C2=CC=C(C=C2)N2CCOCC2)C=C1Cl	1	82.3837		102.895		113.762		107.317
CU196		CU196	OC(COC1=CC(Cl)=C(Cl)C=C1)CN1CCN(CC1)C1=CC2=C(C=C1F)C(=O)C(=CN2C1CC1)C(O)=O	1	12.8846		Toxic		102.665		85.6489
CU197		CU197	NC(=N)NC1CCN(CC(O)COC2=CC(Cl)=C(Cl)C=C2)C1	1	116.605		87.369		109.361		103.476
CU198		CU198	OC(CNC1CCNCC1)COC1=CC=C(Cl)C=C1	1	110.442		34.4556		110.343		83.0117
CU199		CU199	OC(CNC1CCNCC1)COC1=CC=CC(Cl)=C1	1	114.585		55.2739		104.734		82.5026
CU200		CU200	OC(CNC1CCNCC1)COC1=CC=CC=C1Cl	1	108.095		65.0659		98.6845		91.9482
CU201		CU201	OC(CNC1CCNCC1)COC1=CC=C(Cl)C=C1Cl	1	102.099		13.0789		108.755		43.5581
CU202		CU202	OC(CNC1CCNCC1)COC1=CC(Cl)=CC(Cl)=C1	1	95.1396		10.6202		100.036		33.6685
CU203		CU203	N[C@@H]1CCN(CC(O)COC2=CC(Cl)=CC(Cl)=C2)C1	1	106.471		9.22249		97.7406		32.7317
CU204		CU204	N[C@H]1CCN(CC(O)COC2=CC(Cl)=CC(Cl)=C2)C1	1	100.628		8.51326		93.3632		28.3363
CU205		CU205	NCC1CCN(CC(O)COC2=CC(Cl)=C(Cl)C=C2)CC1	1	13.4842		Toxic		130.511		12.1576
CU206		CU206	NCC1CCN(CC(O)COC2=CC(Cl)=C(Cl)C=C2)C1	1	86.7776		11.5637		124.044		25.4129
CU207		CU207	C(N1CCNCC1)C1=C2C=CC=CC2=CC=C1	1	121.5		58.6574		112.817		97.914
CU208		CU208	NCC1CCN(CC(O)COC2=CC(Cl)=CC(Cl)=C2)CC1	1	15.1374		Toxic		167.427		20.076
CU209		CU209	NCC1CCN(CC(O)COC2=CC(Cl)=CC(Cl)=C2)C1	1	93.9783		14.4749		142.644		41.0403
CU210		CU210	COCCCN(C)C1CCN(CC(O)COC2=CC(Cl)=C(Cl)C=C2)CC1	1	111.923		8.16732		131.42		53.8163
CU211		CU211	COCCN1CCN(CC(O)COC2=CC(Cl)=C(Cl)C=C2)CC1	1	115.104		49.6323		119.555		99.9981
CU212		CU212	OC(COC1=CC=C(Cl)C(Cl)=C1)CN1CCN(CC2=CC=CC3=CC=CC=C23)CC1	1	18.0451		Toxic		19.0179		Toxic
CU213		CU213	OC(COC1=CC(Cl)=CC(Cl)=C1)CN1CCN(CC2=CC=CC3=CC=CC=C23)CC1	1	15.3124		Toxic		40.78		Toxic
CU214		CU214	NC1CCN(CC(O)COC2=CC3=C(C=CC=C3)C=C2)CC1	1	21.8544		Toxic		102.974		27.7016
CU215		CU215	NC1CCN(CC(O)COC2=C3C=CC=CC3=CC=C2)CC1	1	16.8262		Toxic		105.714		43.9218
CU216		CU216	N[C@H]1CC[C@H](CC1)NCC(O)COC1=CC(Cl)=CC(Cl)=C1	1	22.2278		Toxic		102.413		51.9914
CU217		CU217	N[C@H]1CC[C@@H](CC1)NCC(O)COC1=CC(Cl)=CC(Cl)=C1	1	96.2204		15.7226		105.633		64.7203
CU218		CU218	N[C@H]1CC[C@H](CC1)N1CC(COC2=CC(Cl)=CC(Cl)=C2)OC1=O	1	131.359		14.8163		163.22		83.2352
CU219		CU219	N[C@H]1CC[C@@H](CC1)N1CC(COC2=CC(Cl)=CC(Cl)=C2)OC1=O	1	123.395		22.3417		136.847		93.0024
CU220		CU220	CN1CCN(CC(O)COC2=CC=C(Cl)C(Cl)=C2)CC1=O	1	104.737		105.157		116.457		103.617
CU221		CU221	CN(C)CC1COCCN1CC(O)COC1=CC=C(Cl)C(Cl)=C1	1	106.35		84.2661		104.193		106.194
CU222		CU222	OC(COC1=CC=C(Cl)C(Cl)=C1)CN1C2CCC1COC2	1	102.813		71.7961		107.939		100.572
CU223		CU223	OC(COC1=CC=C(Cl)C(Cl)=C1)CN1CC2CC(C1)O2	1	100.029		103.472		106.002		104.276
CU224		CU224	OC(COC1=CC=C(Cl)C(Cl)=C1)CN1CC2CCC1CO2	1	95.1352		68.5874		117.087		100.481
CU225		CU225	OC(COC1=CC=C(Cl)C(Cl)=C1)CN1CC2CC1CO2	1	101.309		73.1177		114.472		98.176
CU226		CU226	OC(COC1=CC=C(Cl)C(Cl)=C1)CN1CC2CCC(C1)O2	1	74.4084		107.543		108.457		102.276
CU228		CU228	OC(COC1=CC=C(Cl)C(Cl)=C1)CN1CCC2(CCO2)C1	1	102.13		57.7722		110.56		97.9382
CU229		CU229	OC(COC1=CC=C(Cl)C(Cl)=C1)CN1CCC2(CCO2)CC1	1	140.655		82.5323		147.093		101.423
CU230		CU230	NC1CCCN(CC(O)COC2=CC=C(Cl)C(Cl)=C2)CC1	1	19.0838		Toxic		134.412		34.496
CU231		CU231	NC1CCCN(CC(O)COC2=CC(Cl)=CC(Cl)=C2)CC1	1	19.3176		Toxic		112.353		21.6177
CU232		CU232	NC1CCN(CC(O)COC2=CC(=CC=C2)C(F)(F)F)CC1	1	113.026		20.9737		124.375		36.8938
CU233		CU233	NC1CCN(CC(O)COC2=C(C=CC=C2)C(F)(F)F)CC1	1	104.445		34.1581		128.302		46.5496
CU234		CU234	OC(COC1=CC(Cl)=CC(Cl)=C1)CN1CCC(CC1)N1C=CN=C1	1	107.852		12.2778		133.831		40.0527
CU235		CU235	CC1(N)CCN(CC(O)COC2=CC(Cl)=C(Cl)C=C2)CC1	1	83.7114		14.0084		124.548		19.8028
CU236		CU236	OC(CN[C@@H]1[C@H]2CNC[C@@H]12)COC1=CC(Cl)=C(Cl)C=C1	1	99.4121		18.4075		120.89		53.4526
CU237		CU237	N[C@@H]1CCN(C[C@H](O)COC2=CC(Cl)=C(Cl)C=C2)C1	1	107.485		11.2914		125.214		33.9838
CU238		CU238	N[C@H]1CCN(C[C@H](O)COC2=CC(Cl)=C(Cl)C=C2)C1	1	102.274		12.2899		126.258		34.4027
CU239		CU239	N[C@@H]1CCN(C[C@@H](O)COC2=CC(Cl)=C(Cl)C=C2)C1	1	103.647		8.23595		129.172		24.7437
CU240		CU240	N[C@H]1CCN(C[C@@H](O)COC2=CC(Cl)=C(Cl)C=C2)C1	1	104.772		9.9904		118.206		29.4806
CU241		CU241	NC1CCN(CC(COC2=CC=C(Cl)C(Cl)=C2)OCC2=CC=CC=C2)CC1	1	6.18939		Toxic		110.161		30.0387
CU242		CU242	COC(COC1=CC=C(Cl)C(Cl)=C1)CN1CCC(N)CC1	1	108.653		8.79221		122.66		28.1205
CU243		CU243	CC1(N)CCN(CC(O)COC2=CC(Cl)=CC(Cl)=C2)CC1	1	90.1924		11.6248		128.664		20.6033
CU244		CU244	OC(CN[C@@H]1[C@H]2CNC[C@@H]12)COC1=CC(Cl)=CC(Cl)=C1	1	108.095		18.9357		120.919		47.729
CU245		CU245	N[C@H]1CC[C@H](CC1)NCC(O)COC1=CC(Cl)=C(Cl)C=C1	1	103.141		16.0377		122.319		65.7932
CU246		CU246	N[C@H]1CC[C@@H](CC1)NCC(O)COC1=CC(Cl)=C(Cl)C=C1	1	105.734		19.2584		116.555		71.8802
CU247		CU247	OC(COC1=CC(Cl)=CC(Cl)=C1)CN1CCCCC1	1	111.104		50.3469		118.223		93.0826
CU248		CU248	OC(COC1=CC(Cl)=CC(Cl)=C1)CN1CCCC1	1	107.886		47.5899		114.793		92.7732
CU249		CU249	NCCC1CCN(CC(O)COC2=CC(Cl)=C(Cl)C=C2)CC1	1	56.2592		Toxic		122.724		17.213
CU250		CU250	NCCC1CCN(CC(O)COC2=CC(Cl)=CC(Cl)=C2)CC1	1	26.2255		Toxic		114.925		19.7284
CU251		CU251	NCCC1CCN(CC(O)COC2=CC(Cl)=C(Cl)C=C2)C1	1	101.042		103.472		107.604		100.199
CU252		CU252	NCCC1CCN(CC(O)COC2=CC(Cl)=CC(Cl)=C2)C1	1	117.224		76.7171		113.748		97.942
CU253		CU253	O[C@@H](COC1=CC(Cl)=C(Cl)C=C1)CN1CCCCC1	1	120.392		57.3084		116.231		95.8857
CU254		CU254	O[C@@H](COC1=CC(Cl)=C(Cl)C=C1)CN1CCCC1	1	124.758		50.6799		118.746		89.1853
